# Supplementary material for: Genome-wide association identifies key loci controlling blackberry postharvest quality
Source: Front Plant Sci. 2023 Jun 7;14:1182790. doi: 10.3389/fpls.2023.1182790 (PMC10282842; doi:10.3389/fpls.2023.1182790)
Supplement: Supplementary file 1 [file DataSheet_1.zip]

Archive with 8 entries (8 files):
- Captions.docx
- Supplementary Figure 1.JPEG
- Supplementary Figure 2.JPEG
- Supplementary Figure 3.JPEG
- Supplementary Figure 4.JPEG
- Supplementary Figure 5.JPEG
- Supplementary Table 1.xlsx
- Supplementary Table 2.xlsx
