# Supplementary material for: Genome-wide association identifies key loci controlling blackberry postharvest quality
Source: Front Plant Sci. 2023 Jun 7;14:1182790. doi: 10.3389/fpls.2023.1182790 (PMC10282842; doi:10.3389/fpls.2023.1182790)
Supplement: Supplementary file 1 [file DataSheet_1.zip › Supplementary Table 1.xlsx]

## Sheet: Table S1
Supplemental Table 1. Summary replicates evaluated, best linear unbiased predictors of red drupelet reversion and fruit firmness, and sequencing information for each of the 300 blackberry genotypes evaluated in the study
	Number of replicates				Best linear unbiased predictions		Sequencing information
Genotype	2019	2020	2021	Total	Red drupelet reversion (%)	Fruit firmness (N)	Total read number	Average read depth per SNP
S1	2	2	2	6	0.84	9.19	5676639	247.041
S2	2	2	2	6	0.62	5.88	5939735	257.78
S3	2	2	2	6	0.77	7.59	3953536	142.739
S4	2	2	2	6	1.15	6.4	4092945	168.049
S5	2	2	2	6	0.91	7.26	2253203	70.6366
S6	2	2	2	6	0.59	7.45	3668213	140.483
S7	2	1	2	5	0.47	7.18	3936405	162.814
S8	2	2	2	6	0.71	5.43	5399174	222.867
S9	2	2	2	6	0.56	8.3	4599797	185.528
S10	2	2	2	6	0.52	5.89	7731046	337.485
S11	2	2	2	6	0.96	6.87	6975094	309.606
S12	2	2	2	6	0.76	5.94	3655829	141.137
S13	2	2	2	6	0.52	4.57	2312024	72.5842
S14	2	2	2	6	0.84	5.68	3456082	137.444
S15	2	2	2	6	0.99	7.47	7573267	336.654
S16	2	2	2	6	0.61	6.52	4307564	175.278
S17	2	0	0	2	0.94	6.52	4176469	160.012
S18	2	2	2	6	0.5	6.19	3512317	114.018
S19	2	2	2	6	0.59	7.59	4750450	192.734
S20	2	2	2	6	0.64	4.6	1666136	55.9488
S21	2	2	2	6	0.8	6.94	6492400	286.312
S22	2	2	2	6	0.55	4.98	6694190	287.864
S23	2	2	0	4	0.64	6.2	4595431	178.363
S24	2	2	2	6	0.47	5.59	7819560	352.757
S25	2	2	2	6	0.65	5.87	3358399	119.387
S26	2	0	0	2	0.66	7.16	6965514	306.287
S27	2	2	2	6	0.52	7.43	5742952	256.512
S28	0	2	0	2	1.01	5.36	5402011	227.462
S29	2	0	0	2	0.69	6.3	5373308	233.09
S30	2	2	0	4	0.91	5.03	5717728	254.3
S31	2	0	0	2	0.7	6.2	5386756	231.772
S32	2	2	2	6	0.73	6.54	6710173	296.971
S33	2	2	2	6	0.56	7.54	3992335	165.031
S34	2	2	0	4	0.63	6.07	4981580	222.156
S35	2	2	0	4	0.54	6.35	5480738	239.171
S36	2	1	2	5	0.62	6.46	5555708	244.207
S37	2	0	0	2	1.03	5.62	2675914	96.5127
S38	2	2	2	6	0.61	7.26	2716845	102.513
S39	2	2	2	6	0.51	6.87	8008496	348.966
S40	2	0	0	2	0.57	6.18	2981361	111.47
S41	2	0	0	2	0.57	6.15	5931138	260.954
S42	2	0	0	2	0.59	5.49	4703122	190.395
S43	2	1	2	5	1.25	4.73	5360162	223.756
S44	2	1	1	4	1.33	7.01	5541236	235.842
S45	2	0	0	2	1.14	8.11	3921164	155.947
S46	2	2	2	6	0.46	8.07	2641698	76.2805
S47	2	2	0	4	0.54	5.38	8166573	365.681
S48	2	2	2	6	0.52	6.47	8398926	381.401
S50	2	2	1	5	0.86	5.64	5486583	230.863
S51	2	2	2	6	0.66	6.26	6815309	296.316
S52	0	1	2	3	0.67	6.34	2572735	100.558
S53	2	1	2	5	0.7	7.36	3200110	130.153
S54	2	2	2	6	0.5	6.72	5927537	272.628
S55	2	2	2	6	0.68	6.23	3415144	142.393
S56	2	2	2	6	0.54	6.72	5265927	226.126
S57	2	1	2	5	0.55	10.29	5540951	244.85
S58	2	2	2	6	0.64	6.35	4687624	208.592
S59	2	1	2	5	0.56	5.83	4194428	184.509
S60	2	2	2	6	0.85	6.99	5253216	232.016
S61	2	0	0	2	0.59	5.17	5828112	251.637
S62	2	2	2	6	0.64	6.13	3999263	171.967
S63	2	2	0	4	0.62	7.34	4222007	189.395
S64	2	0	0	2	0.69	6.98	5648431	246.374
S65	2	2	2	6	0.48	5.85	5224107	230.762
S66	2	2	2	6	0.59	6.61	6803078	295.905
S67	2	0	0	2	0.77	6.92	6032340	267.893
S68	2	2	2	6	0.53	7.04	5666707	254.098
S69	2	0	2	4	0.55	7.97	6274728	272.175
S70	2	2	2	6	0.68	6.95	2778152	107.986
S71	2	2	0	4	0.62	7.94	4635649	202.589
S72	2	2	0	4	0.63	6.1	6530229	286.28
S73	2	2	0	4	0.52	7.47	6077131	269.748
S74	2	2	2	6	0.51	6.41	5149961	217.483
S75	2	2	2	6	0.74	7.21	5617241	247.597
S77	2	0	0	2	1.08	5.83	6248228	270.616
S78	2	2	2	6	0.62	7.08	4463383	195.649
S79	0	1	1	2	0.73	5.71	1849135	53.8576
S81	2	2	0	4	0.83	8.11	4568562	173.641
S82	2	0	0	2	0.57	6.11	5553048	214.887
S83	2	2	2	6	0.85	6.29	8658271	373.504
S84	2	2	2	6	1.31	6.39	3699194	127.64
S85	2	2	2	6	0.76	6.45	5295127	235.05
S86	2	2	2	6	0.66	7.19	3562480	126.517
S87	2	0	0	2	1.25	7.75	6059191	266.168
S88	2	2	2	6	0.52	8.83	3420451	128.774
S89	2	2	2	6	0.48	9.84	2609654	60.6489
S90	2	2	2	6	0.9	6.02	4081436	146.068
S91	2	2	2	6	1.09	6.24	3149041	104.587
S92	2	2	2	6	0.5	8.14	2971794	98.6613
S93	2	2	0	4	0.65	6.63	5166538	203.414
S94	2	2	2	6	0.57	8.73	6087194	248.742
S95	2	2	2	6	0.7	6.77	4462423	193.935
S96	2	2	2	6	0.59	7.69	2984299	122.147
S97	2	2	2	6	0.54	6.79	7000617	306.234
S98	2	2	0	4	1.08	6.37	5373667	236.89
S99	2	2	2	6	0.6	6.14	4762368	207.938
S100	2	2	2	6	0.52	5.14	6851429	305.079
S101	2	2	2	6	0.62	6.42	4531633	192.776
S102	2	2	0	4	0.77	5.88	3435652	141.372
S103	2	0	0	2	0.92	4.91	3043496	117.602
S104	2	0	0	2	0.56	6.31	6823263	302.474
S105	2	2	0	4	0.74	6.13	5661278	253.661
S106	2	2	0	4	1.43	6.54	6291530	274.77
S107	2	2	2	6	0.46	6.35	6754395	279.569
S108	2	0	0	2	0.77	5.51	4463954	185.081
S109	2	0	0	2	0.58	4.39	5112040	212.721
S110	2	0	0	2	0.91	6.21	5334552	224.516
S111	2	2	0	4	1.43	6.07	4701922	197.668
S112	2	2	0	4	1.17	5.8	5281858	216.995
S113	2	2	2	6	0.64	7.98	3288833	129.215
S114	2	0	0	2	.	5.09	2960512	116.57
S115	2	2	2	6	0.66	6.56	3782267	151.475
S116	2	2	0	4	0.85	5.47	6043084	263.769
S117	2	2	2	6	1	7.42	7050510	296.501
S118	2	2	0	4	0.68	8.07	5735473	236.708
S119	2	2	2	6	0.67	7.7	4373781	184.138
S120	2	2	2	6	0.5	6.97	6827968	292.089
S121	2	2	2	6	1.1	8.39	3464134	140.025
S122	2	2	0	4	0.67	6.64	5015481	213.072
S123	2	2	0	4	0.56	6.44	4791334	200.557
S124	2	2	2	6	0.99	5.68	3592966	146.744
S125	2	2	2	6	0.6	5.63	3965650	166.206
S126	2	2	2	6	0.57	7.33	5033808	210.485
S127	2	2	0	4	1.02	9.07	4976334	211.396
S128	2	2	0	4	0.97	5.37	5891034	246.332
S129	2	2	0	4	1.44	6.46	5389202	224.909
S130	2	2	0	4	0.56	6.85	2982915	102.116
S131	2	0	0	2	0.56	6.51	5561018	231.986
S132	2	2	2	6	0.61	6.27	5453336	230.341
S133	2	2	0	4	0.56	6.49	4345192	178.931
S134	2	2	2	6	0.55	6.79	4113658	171.41
S135	2	2	2	6	0.48	6.29	5685406	232.85
S137	2	2	0	4	0.65	7.83	6210923	264.862
S138	2	2	2	6	0.55	6.9	5465539	227.338
S139	2	2	0	4	0.53	6.9	6584324	276.837
S140	2	2	2	6	1.38	7.22	6114697	249.71
S141	2	2	2	6	0.54	9	6763924	282.99
S142	2	0	0	2	0.74	6.16	6310304	263.89
S143	2	1	0	3	0.6	7.92	5383823	224.735
S144	2	2	2	6	0.57	7.39	5438866	225.985
S145	2	1	2	5	1.02	7.11	8003219	331.321
S146	0	2	2	4	0.94	5.1	5827088	246.939
S147	0	2	2	4	0.64	7.85	8292563	337.786
S148	0	1	2	3	0.66	6.11	7736077	323.656
S149	0	2	2	4	0.69	6.52	6141142	262.765
S150	0	2	2	4	0.61	6.52	4899142	201.34
S151	0	2	0	2	0.77	6.79	5301792	226.635
S152	0	2	2	4	0.67	6.21	3275486	130.987
S153	0	2	2	4	0.62	8.59	4285267	176.5
S154	0	2	2	4	0.73	7.37	5996899	256.566
S155	0	2	2	4	0.68	6.01	2183459	70.5319
S156	0	2	2	4	0.73	6.36	2605525	98.9774
S157	0	2	2	4	0.69	7.18	6191936	246.103
S158	0	2	2	4	0.89	4.46	2383019	81.4316
S159	0	2	2	4	0.68	5.51	5320194	212.16
S160	0	2	2	4	0.66	7.14	5495383	224.963
S161	0	2	2	4	0.88	4.26	5503039	229.052
S162	0	1	2	3	0.68	5.52	6862898	290.786
S163	0	2	2	4	0.8	6.19	4592092	189.791
S164	0	2	1	3	1.1	5.29	6697345	273.242
S166	0	2	2	4	1.08	5.6	5325514	220.268
S167	0	2	2	4	0.71	7.21	5575156	232.214
S168	0	0	2	2	0.8	6.03	5773786	241.797
S169	0	0	2	2	1.06	5.95	6266679	254.531
S170	0	0	2	2	1	4.75	5960318	248.468
S171	0	0	2	2	0.73	6.39	4133881	172.5
S172	0	0	2	2	0.77	6.68	6165651	260.066
S173	0	0	2	2	0.9	5.75	5399482	227.638
S174	0	0	2	2	0.82	5.66	5486054	226.396
S175	0	0	2	2	0.73	6.79	6749432	277.578
S176	0	0	2	2	1.08	5.69	6173803	254.542
S178	0	0	2	2	0.9	4.77	6805591	283.669
S179	0	0	2	2	0.83	4.87	3177848	118.954
S180	0	0	2	2	1.08	5.21	6200252	259.741
S181	0	0	2	2	0.82	5.93	5856532	243.677
S182	0	0	2	2	0.92	7.24	5865184	241.73
S183	0	0	2	2	1.12	4.52	4269942	174.226
S184	0	0	2	2	0.73	7.92	4986271	200.563
S185	0	0	2	2	0.71	5.99	6571607	274.313
S188	0	0	2	2	1.13	4.65	5754248	243.645
S189	0	0	2	2	0.76	5.9	5268820	214.107
S212	2	2	0	4	0.7	6.96	3886184	156.29
S213	2	0	2	4	0.93	4.41	5149429	219.975
S214	2	2	0	4	1.04	4.6	6120878	267.902
S215	2	2	2	6	1.28	6.11	4384480	177.246
S216	2	2	2	6	1.08	5.69	6284125	273.202
S217	2	0	2	4	0.88	3.65	5117665	220.329
S218	2	2	0	4	1.06	5.98	8538220	367.73
S219	2	2	2	6	0.69	5.34	4241826	178.231
S220	2	2	2	6	0.86	6.02	4099803	167.963
S221	2	0	0	2	1.61	5.36	7384714	321.777
S222	2	2	0	4	1.08	6.05	2784717	106.018
S223	2	0	0	2	0.89	5.43	7045911	306.521
S224	2	2	2	6	1.16	4.85	6603214	290.24
S225	2	2	2	6	0.7	6.08	3979304	171.368
S226	2	2	2	6	0.54	5.09	4853112	209.194
S227	0	1	0	1	1.34	7.03	6258207	269.664
S228	2	2	0	4	0.91	6.95	6940809	304.142
S229	2	2	0	4	0.87	5.64	4927956	205.84
S230	0	2	0	2	0.64	5.67	6033421	255.521
S231	2	2	2	6	0.56	6.32	4482163	180.339
S232	2	0	0	2	1.04	5.93	6039410	263.378
S233	2	2	2	6	1.35	4.33	3511932	131.848
S234	2	2	0	4	0.76	5.33	3328689	116.746
S235	2	0	0	2	1.36	6.05	4883684	213.11
S236	2	0	0	2	0.67	6.08	3697061	154.942
S237	0	2	2	4	0.84	7.19	6902779	306.427
S238	2	2	2	6	1.01	5.22	5052377	222.26
S239	2	2	0	4	1.01	5.79	4263915	181.762
S240	2	2	1	5	0.81	5.96	2174999	68.4138
S241	2	1	0	3	1.32	5.05	3177149	115.565
S242	2	2	2	6	0.58	6.16	4340445	189.777
S243	2	2	0	4	0.63	7.9	5489176	243.649
S244	2	2	2	6	0.53	6.78	6898745	297.957
S245	0	2	2	4	0.8	5.59	4699619	205.856
S246	2	0	0	2	0.93	6.24	7776615	341.852
S247	2	2	0	4	1.34	4.93	2613407	86.237
S248	0	2	2	4	0.56	8.02	4261949	179.283
S249	2	2	2	6	0.84	6.89	3911447	165.27
S250	0	2	0	2	0.82	6.52	9062321	396.872
S251	2	2	2	6	0.81	5.33	4592937	194.513
S253	0	2	1	3	1.39	6.98	4535615	192.835
S254	2	0	0	2	1.17	6.74	2007436	71.2332
S255	0	2	0	2	1.29	5.95	5625630	235.763
S256	2	2	0	4	1.11	5.24	7166174	319.3
S257	0	0	2	2	0.73	4.86	3880878	161.061
S258	0	2	2	4	0.91	6.31	5409189	226.583
S259	0	1	2	3	0.76	4.81	6955907	308.12
S260	0	1	2	3	1.18	4.65	1666222	51.1898
S261	0	1	0	1	0.77	5.17	5509944	241.239
S262	2	2	2	6	0.58	5.79	4166752	173.663
S263	2	2	0	4	0.83	5.16	4697130	210.971
S264	2	2	2	6	0.76	5.74	4651811	199.695
S265	2	2	2	6	0.89	5.29	2481841	86.1865
S266	2	2	2	6	0.75	5.46	3524757	132.667
S267	0	2	0	2	0.85	5.89	7612186	337.818
S268	2	2	0	4	0.86	5.83	7136963	309.856
S269	2	2	2	6	0.53	6.5	6061797	243.133
S270	0	0	2	2	1.12	5.63	8232432	357.792
S271	0	2	2	4	1.02	6.71	7952242	343.99
S272	0	0	2	2	1.1	5.36	7714545	332.595
S273	0	2	0	2	0.88	6.08	4992584	217.278
S274	2	2	0	4	0.94	5.31	3567376	120.171
S275	2	0	0	2	1.2	6.9	3202429	128.532
S276	2	2	0	4	0.81	6.07	4636350	200.903
S277	2	1	2	5	0.65	6.91	4322646	184.392
S278	2	2	2	6	1.07	5.46	6687305	295.043
S279	0	1	2	3	0.65	4.85	4535721	192.153
S280	0	2	2	4	0.6	6.51	4343393	185.068
S281	2	1	1	4	1.21	5.67	8190319	351.208
S282	0	2	0	2	0.77	7.25	6475816	277.893
S283	2	2	0	4	1.4	5.95	5556605	241.416
S285	0	2	2	4	1.03	7.41	4631427	198.778
S286	0	1	2	3	0.8	5.24	3393504	133.003
S287	0	2	2	4	0.78	5.09	4474012	183.883
S288	0	2	2	4	1.28	4.15	3594473	146.217
S289	0	2	2	4	0.68	7.92	4796253	201.059
S290	0	1	0	1	0.75	6.15	5235205	223.386
S291	0	1	0	1	0.78	4.8	4514650	189.898
S292	0	2	2	4	1.16	4.54	5455724	235.585
S293	0	2	1	3	0.84	6.58	3068073	113.842
S295	0	0	2	2	0.84	5.22	4042883	165.777
S296	0	0	2	2	0.71	7.61	4541642	182.468
S298	0	0	3	3	0.72	6.49	5067600	214.488
S299	0	0	2	2	0.72	4.84	7194587	297.185
S300	0	0	2	2	0.96	6.52	3576755	138.62
S301	0	0	2	2	1.02	4.49	4657398	188.244
S302	0	0	1	1	0.79	5.07	3136636	118.875
S303	0	0	2	2	1.27	5.83	6514311	277.284
S304	0	0	1	1	1.08	6.36	5625312	236.449
S334	2	1	0	3	1.15	5.92	4058589	170.96
Apache	2	2	2	6	0.73	5.49	6878803	292.686
Arapaho	2	2	0	4	0.74	7.02	5769479	249.224
Baby Cakes®	2	2	2	6	0.78	6.34	4438070	190.602
Black Gem®	2	2	1	5	0.57	4.61	3378384	151.954
Black Magic	2	2	2	6	1.78	3.38	6068625	266.333
Cherokee	2	2	2	6	1.75	6.31	3746650	159.519
Cheyenne	0	2	0	2	1.06	6.28	6606869	290.264
Chickasaw	2	0	0	2	0.74	5.48	8614051	388.646
Choctaw	2	1	2	5	1.5	5.24	7125854	305.328
Comanche	2	1	2	5	1.45	7.21	8200638	365.437
Eclipse	0	2	0	2	0.72	5.24	4412119	177.957
Galaxy	0	1	0	1	0.94	6.21	5266429	212.496
Kiowa	2	2	2	6	1.36	5.78	3113898	130.664
Natchez	2	2	2	6	0.77	5.75	6023784	252.39
Navaho	2	2	2	6	0.69	5.01	3830750	164.122
Osage	2	2	2	6	0.8	4.29	3529241	142.696
Ouachita	2	2	2	6	0.54	5.43	6081526	268.453
Prime-Ark® 45	2	2	2	6	0.64	5.64	5866455	260.348
Prime-Ark® Freedom	2	1	2	5	0.68	5.96	5306698	239.134
Prime-Ark® Horizon	2	2	2	6	0.88	6.62	4291707	178.177
Prime-Ark® Traveler	2	2	2	6	0.56	6.53	4722333	208.461
Prime-Jim	0	1	0	1	1.68	6.08	4169423	185.635
Sharon’s Delight	2	2	2	6	0.87	5.28	6329637	272.128
Shawnee	2	2	2	6	1.1	4.46	6202663	283.26
Stella	2	2	2	6	0.73	6.37	9742957	428.929
Sweet-Ark® Caddo	2	2	2	6	1.26	6.48	4563193	189.945
Sweet-Ark® Ponca	2	2	2	6	0.58	6.18	7204197	311.966
Tupy	0	2	2	4	0.63	5.32	1497162	59.3951
Von	0	2	0	2	0.69	5.61	3392203	150.744
MEAN	1.41333	1.46	1.32	4.19333	0.816823	6.24407	5.13772e+06	215.957
MAXIMUM	0	0	0	1	0.46	3.38	1497162	51.1898
MINIMUM	2	2	3	6	1.78	10.29	9742957	428.929
