# Supplementary material for: Genome-wide association identifies key loci controlling blackberry postharvest quality
Source: Front Plant Sci. 2023 Jun 7;14:1182790. doi: 10.3389/fpls.2023.1182790 (PMC10282842; doi:10.3389/fpls.2023.1182790)
Supplement: Supplementary file 1 [file DataSheet_1.zip › Supplementary Table 2.xlsx]

## Sheet: TableS3_RDR
Supplemental Table 2. Positions, LOD scores, gene names, and variant types of 220 SNPs significantly associated with red drupelet reversion
Chromosome	Position	Reference allele	Alternative allele	LOD	Gene	Variant type
Ra02	5149280	A	G	5.61	Ra_g5108	silent
Ra02	5149547	T	C	5.8	Ra_g5108	intron
Ra02	5149972	A	G	5.46	Ra_g5108	intron
Ra02	5150101	T	A	5.48	Ra_g5108	intron
Ra02	5150536	C	A	5.9	Ra_g5108	intron
Ra02	5150567	T	A	6.05	Ra_g5108	intron
Ra02	5150596	G	A	6.05	Ra_g5108	missense
Ra02	5150747	G	T	5.63	Ra_g5108	missense
Ra02	6065027	C	A	5.92	Ra_g5225	missense
Ra02	6065504	T	G	5.55	Ra_g5225	missense
Ra02	6066272	C	A	5.86	Ra_g5225	missense
Ra02	6066874	G	T	5.7	Ra_g5225	missense
Ra02	6066875	G	T	5.7	Ra_g5225	missense
Ra02	6085485	G	A	5.92	Ra_g5226	nonsense
Ra02	6087326	C	T	5.53	Ra_g5226	missense
Ra02	6319089	T	C	5.48	Ra_g5252	intron
Ra02	6319170	G	C	5.68	Ra_g5252	intron
Ra02	6319183	A	G	5.65	Ra_g5252	intron
Ra02	6319488	T	A	5.38	Ra_g5252	intron
Ra02	6320015	C	A	5.52	Ra_g5252	missense
Ra02	6321720	C	T	5.59	Ra_g5252	intron
Ra02	7885610	A	T	5.76	Ra_g5441	intron
Ra02	7885650	G	C	5.76	Ra_g5441	intron
Ra02	7886152	G	T	5.76	Ra_g5441	intron
Ra02	7886273	C	T	5.76	Ra_g5441	intron
Ra02	7886374	T	A	5.76	Ra_g5441	intron
Ra02	7886749	G	A	5.85	Ra_g5441	intron
Ra02	7886754	T	G	5.85	Ra_g5441	intron
Ra02	7887075	C	A	5.76	Ra_g5441	intron
Ra02	7887221	A	C	5.76	Ra_g5441	intron
Ra02	7887607	A	T	5.76	Ra_g5441	intron
Ra02	7887619	A	G	5.76	Ra_g5441	intron
Ra02	7887918	C	G	5.38	Ra_g5441	intron
Ra02	7887940	A	G	5.38	Ra_g5441	intron
Ra02	8022875	G	C	5.79	Ra_g5457	intron
Ra02	8023337	A	G	5.76	Ra_g5457	missense
Ra02	8023859	C	T	5.48	Ra_g5457	intron
Ra02	8025601	T	C	5.47	Ra_g5457	intron
Ra02	8025834	C	T	5.8	Ra_g5457	intron
Ra02	8025966	C	G	5.39	Ra_g5457	intron
Ra02	9205513	T	C	5.76	Ra_g5566	intron
Ra02	9205551	A	T	5.76	Ra_g5566	intron
Ra02	9205746	A	G	5.76	Ra_g5566	intron
Ra02	9205869	C	T	6.68	Ra_g5566	intron
Ra02	9205947	T	C	5.76	Ra_g5566	intron
Ra02	9206157	G	C	5.67	Ra_g5566	intron
Ra02	9206350	A	T	5.58	Ra_g5566	intron
Ra02	9206579	T	C	5.77	Ra_g5566	intron
Ra02	9207051	C	A	5.76	Ra_g5566	silent
Ra02	9207079	G	A	6.35	Ra_g5566	intron
Ra02	9208726	T	C	5.38	Ra_g5566	intron
Ra02	9208834	A	G	5.38	Ra_g5566	missense
Ra02	9208838	G	A	5.38	Ra_g5566	silent
Ra02	13294657	T	A	5.72	Ra_g5949	nonsense
Ra02	13294742	T	C	5.76	Ra_g5949	silent
Ra02	13294817	G	A	5.76	Ra_g5949	silent
Ra02	13294901	T	G	5.76	Ra_g5949	intron
Ra02	13294997	G	C	5.76	Ra_g5949	missense
Ra02	13295218	G	A	5.75	Ra_g5949	missense
Ra02	13296144	T	A	5.76	Ra_g5949	intron
Ra02	13296208	C	G	5.76	Ra_g5949	intron
Ra02	13296214	C	A	5.76	Ra_g5949	intron
Ra02	13296234	C	A	5.76	Ra_g5949	intron
Ra02	13296285	T	C	5.38	Ra_g5949	intron
Ra02	13296288	T	G	5.38	Ra_g5949	intron
Ra02	13296308	T	G	5.38	Ra_g5949	intron
Ra02	13296600	G	T	6.28	Ra_g5949	intron
Ra02	13296704	C	T	5.44	Ra_g5949	intron
Ra02	13296788	T	G	6.18	Ra_g5949	intron
Ra02	13296821	A	G	6.48	Ra_g5949	intron
Ra02	13296902	C	A	7	Ra_g5949	intron
Ra02	13297830	T	G	5.38	Ra_g5949	silent
Ra02	13298002	G	A	5.8	Ra_g5949	intron
Ra02	13298045	A	C	5.8	Ra_g5949	intron
Ra02	13298173	C	T	5.72	Ra_g5949	missense
Ra02	13298240	G	T	6.38	Ra_g5949	silent
Ra02	19978364	G	C	5.76	Ra_g6493	intron
Ra02	19978991	C	G	5.76	Ra_g6493	intron
Ra02	19979419	G	A	5.75	Ra_g6493	intron
Ra02	19980896	G	A	5.76	Ra_g6493	intron
Ra02	19980945	G	T	5.76	Ra_g6493	intron
Ra02	19982030	C	T	5.57	Ra_g6493	intron
Ra02	20012659	T	G	5.76	Ra_g6495	intron
Ra02	20013348	T	C	5.76	Ra_g6495	intron
Ra02	20013433	G	C	5.38	Ra_g6495	intron
Ra02	20015158	A	C	5.38	Ra_g6495	silent
Ra02	21494455	G	A	5.58	Ra_g6621	intron
Ra02	21494838	C	T	5.55	Ra_g6621	missense
Ra02	21494848	G	A	5.76	Ra_g6621	silent
Ra02	21494939	T	C	5.39	Ra_g6621	intron
Ra02	21495038	A	G	5.87	Ra_g6621	intron
Ra02	21495058	A	T	6.02	Ra_g6621	missense
Ra02	21495361	A	T	5.38	Ra_g6621	silent
Ra02	22993870	A	G	5.4	Ra_g6814	intron
Ra02	22993875	A	G	5.4	Ra_g6814	intron
Ra02	22994176	C	G	5.76	Ra_g6814	intron
Ra02	22994208	T	C	5.76	Ra_g6814	intron
Ra02	22994347	C	T	5.38	Ra_g6814	missense
Ra02	22994652	G	T	5.38	Ra_g6814	intron
Ra02	22994814	T	A	5.47	Ra_g6814	intron
Ra02	22994954	C	T	5.78	Ra_g6814	intron
Ra02	23472683	A	G	5.38	Ra_g6876	silent
Ra02	23472852	T	A	5.38	Ra_g6876	intron
Ra02	23472870	A	G	5.7	Ra_g6876	intron
Ra02	23473127	A	C	5.76	Ra_g6876	intron
Ra02	23473138	T	G	5.76	Ra_g6876	intron
Ra02	23473273	G	C	5.76	Ra_g6876	missense
Ra02	24484440	G	A	5.76	Ra_g7012	silent
Ra02	24484457	T	C	5.76	Ra_g7012	missense
Ra02	24485294	G	A	5.38	Ra_g7012	intron
Ra02	24485338	T	C	5.38	Ra_g7012	missense
Ra02	24485380	C	A	5.38	Ra_g7012	missense
Ra02	24799381	A	C	5.38	Ra_g7055	intron
Ra02	24799879	G	A	6.02	Ra_g7055	intron
Ra02	24800119	C	T	5.74	Ra_g7055	intron
Ra02	24800121	G	C	5.74	Ra_g7055	intron
Ra02	24800543	A	C	5.88	Ra_g7055	intron
Ra02	24800654	A	C	6.19	Ra_g7055	intron
Ra02	24800729	T	C	5.6	Ra_g7055	intron
Ra02	24800818	A	C	5.76	Ra_g7055	intron
Ra02	24801250	G	T	5.38	Ra_g7055	intron
Ra02	24801385	C	T	5.38	Ra_g7055	intron
Ra02	24801614	C	A	5.38	Ra_g7055	silent
Ra02	24801740	G	C	5.76	Ra_g7055	silent
Ra02	24863610	C	T	5.38	Ra_g7070	silent
Ra02	24865546	A	C	5.64	Ra_g7070	intron
Ra02	24865872	G	C	5.6	Ra_g7070	intron
Ra02	25063816	G	C	5.76	Ra_g7106	silent
Ra02	25065071	G	A	5.76	Ra_g7106	silent
Ra02	25065101	C	G	5.76	Ra_g7106	silent
Ra02	25065110	G	A	5.76	Ra_g7106	silent
Ra02	25065445	G	A	6.1	Ra_g7108	intron
Ra02	25065750	G	T	5.4	Ra_g7108	intron
Ra02	25065819	T	G	5.51	Ra_g7108	intron
Ra02	25080197	G	T	5.79	Ra_g7111	missense
Ra02	25080528	T	C	6.12	Ra_g7111	missense
Ra02	25080700	G	C	5.76	Ra_g7111	intron
Ra02	25080742	T	A	6.26	Ra_g7111	intron
Ra02	25080917	G	A	5.68	Ra_g7111	intron
Ra02	25080919	G	A	5.68	Ra_g7111	intron
Ra02	25081219	G	T	5.9	Ra_g7111	intron
Ra02	25081242	T	C	5.46	Ra_g7111	intron
Ra02	25081328	A	T	5.76	Ra_g7111	intron
Ra02	25112507	C	A	5.76	Ra_g7117	missense
Ra02	25112572	G	T	5.38	Ra_g7117	intron
Ra02	25112585	A	G	5.8	Ra_g7117	intron
Ra02	25112741	A	G	5.38	Ra_g7117	intron
Ra02	25113202	T	G	5.41	Ra_g7117	intron
Ra02	25113266	A	T	5.76	Ra_g7117	intron
Ra02	25113422	G	A	5.76	Ra_g7117	intron
Ra02	25114458	G	A	5.73	Ra_g7117	intron
Ra02	25115021	T	A	5.76	Ra_g7117	intron
Ra02	25115095	C	T	5.76	Ra_g7117	intron
Ra02	25139220	G	C	5.55	Ra_g7125	intron
Ra02	25139293	T	A	5.55	Ra_g7125	intron
Ra02	25139406	G	T	5.76	Ra_g7125	intron
Ra02	25139438	G	C	5.76	Ra_g7125	intron
Ra02	25139461	T	A	6.15	Ra_g7125	intron
Ra02	25139549	G	T	5.38	Ra_g7125	intron
Ra02	25139841	T	C	5.46	Ra_g7125	missense
Ra02	25140011	G	A	5.76	Ra_g7125	nonsense
Ra02	25140131	T	A	5.76	Ra_g7125	missense
Ra02	25140272	A	C	5.81	Ra_g7125	missense
Ra02	26764192	G	C	5.45	Ra_g7381	intron
Ra02	26764196	C	G	5.45	Ra_g7381	intron
Ra02	26764353	G	A	5.49	Ra_g7381	intron
Ra02	26764458	T	C	5.38	Ra_g7381	missense
Ra02	26764933	A	G	5.76	Ra_g7381	silent
Ra02	26765115	G	C	5.76	Ra_g7381	missense
Ra02	26765139	A	G	5.38	Ra_g7381	missense
Ra02	26765333	A	G	5.38	Ra_g7381	missense
Ra02	26765357	G	A	5.76	Ra_g7381	missense
Ra02	26765626	A	G	5.38	Ra_g7381	silent
Ra02	26765634	T	G	5.76	Ra_g7381	missense
Ra02	26929672	G	A	5.54	Ra_g7409	intron
Ra02	26929683	G	A	5.6	Ra_g7409	intron
Ra02	26929685	G	T	5.45	Ra_g7409	intron
Ra02	26929746	T	C	5.6	Ra_g7409	intron
Ra02	26933052	T	A	5.43	Ra_g7409	missense
Ra02	26933133	G	C	5.6	Ra_g7409	intron
Ra02	27311360	T	A	5.38	Ra_g7484	intron
Ra02	27313088	G	A	5.38	Ra_g7484	intron
Ra02	27314662	A	T	5.42	Ra_g7484	intron
Ra02	27315767	T	C	5.8	Ra_g7484	missense
Ra02	27315804	G	A	5.8	Ra_g7484	silent
Ra02	27316579	A	G	5.61	Ra_g7484	intron
Ra02	27316711	A	G	5.41	Ra_g7484	intron
Ra02	27316742	G	A	5.41	Ra_g7484	intron
Ra02	27317781	G	A	5.76	Ra_g7484	missense
Ra02	27318097	G	T	5.84	Ra_g7484	missense
Ra02	27318728	C	T	5.72	Ra_g7484	missense
Ra02	27688556	T	C	5.38	Ra_g7549	missense
Ra02	27688633	A	G	5.76	Ra_g7549	missense
Ra02	27712618	T	C	5.63	Ra_g7552	intron
Ra02	27712641	A	G	5.59	Ra_g7552	intron
Ra02	27712813	T	G	5.38	Ra_g7552	intron
Ra02	27712909	G	C	5.38	Ra_g7552	intron
Ra02	27713013	A	G	5.38	Ra_g7552	intron
Ra02	27713047	T	C	5.38	Ra_g7552	intron
Ra02	27713275	A	G	5.38	Ra_g7552	missense
Ra02	27713342	A	C	5.38	Ra_g7552	intron
Ra02	27713446	T	C	5.57	Ra_g7552	intron
Ra02	27713592	T	C	5.76	Ra_g7552	intron
Ra02	27713656	C	G	5.61	Ra_g7552	intron
Ra02	27713852	G	A	5.38	Ra_g7552	intron
Ra02	27714131	C	T	5.38	Ra_g7552	intron
Ra02	27714178	A	C	5.79	Ra_g7552	intron
Ra02	27714192	A	T	5.79	Ra_g7552	intron
Ra02	27714445	C	T	5.76	Ra_g7552	intron
Ra02	27714564	T	C	5.38	Ra_g7552	intron
Ra02	27714567	A	T	5.58	Ra_g7552	intron
Ra02	27714598	A	G	5.76	Ra_g7552	intron
Ra02	27715029	C	T	5.38	Ra_g7552	missense
Ra02	27715116	A	G	5.76	Ra_g7552	missense
Ra02	28037173	C	T	5.9	Ra_g7603	intron
Ra02	28040440	C	A	5.79	Ra_g7603	silent
Ra02	28045766	A	G	5.78	Ra_g7604	intron
Ra02	28046496	T	C	5.58	Ra_g7604	silent
Ra02	28472513	A	G	5.49	Ra_g7682	intron
Ra02	28472517	C	T	5.38	Ra_g7682	intron
